# Supplementary material for: No Association of Multiple Sclerosis with C9orf72 Hexanucleotide Repeat Size in an Austrian Cohort
Source: Int J Mol Sci. 2023 Jul 9;24(14):11254. doi: 10.3390/ijms241411254 (PMC10378763; doi:10.3390/ijms241411254)
Supplement: Supplementary file 1 [file ijms-24-11254-s001.zip]

Archive with 1 entries (1 files):
- ijms-2470877-supplementary.pdf
